# Supplementary material for: Corinthian Currants Supplementation Restores Serum Polar Phenolic Compounds, Reduces IL-1beta, and Exerts Beneficial Effects on Gut Microbiota in the Streptozotocin-Induced Type-1 Diabetic Rat
Source: Metabolites. 2023 Mar 11;13(3):415. doi: 10.3390/metabo13030415 (PMC10051135; doi:10.3390/metabo13030415)
Supplement: Supplementary file 1 [file metabolites-13-00415-s001.zip]

Archive with 1 entries (1 files):
- metabolites-2204615-supplementary.pdf
